# Supplementary material for: Synthesis of Polyamide-Based Microcapsules via Interfacial Polymerization: Effect of Key Process Parameters
Source: Materials (Basel). 2021 Oct 8;14(19):5895. doi: 10.3390/ma14195895 (PMC8510004; doi:10.3390/ma14195895)
Supplement: Supplementary file 1 [file materials-14-05895-s001.zip]

Archive with 3 entries (2 files):
- Supplementary Info/
- Supplementary Info/Supplemantary Fig.1.tif
- Supplementary Info/Supplementary Figure 2.tif
